# Supplementary material for: Comparison of outcomes of an 18-gauge vs 16-gauge ultrasound-guided percutaneous renal biopsy: a systematic review and meta-analysis
Source: Ren Fail. 2023 Sep 19;45(2):2257806. doi: 10.1080/0886022X.2023.2257806 (PMC10512899; doi:10.1080/0886022X.2023.2257806)
Supplement: Supplemental Material [file IRNF_A_2257806_SM9040.zip]

Archive with 11 entries (11 files):
- Supplementary Figure 1.tif
- Supplementary Figure 2.tif
- Supplementary Figure 3.tif
- Supplementary Figure 4.tif
- Supplementary Figure 5.tif
- Supplementary Figure 6.tif
- Supplementary Figure 7.tif
- Supplementary Figure 8.tif
- Supplementary Table 1.docx
- Supplementary_Appendix.docx
- Supplementary_Figure_Captions.docx
